# Supplementary material for: Low diversity of planktonic bacteria in the tropical ocean
Source: Sci Rep. 2016 Jan 11;6:19054. doi: 10.1038/srep19054 (PMC4707477; doi:10.1038/srep19054)
Supplement: Supplementary Table S2 [file srep19054-s3.xls]

## Sheet: Metadata
Sample ID	Depth [m]	Temperature [°C]	Salinity [psu]	Fluorometer [V]	Longitude [°E]	Latitude [°N]	ln S [FL]	ln S [SPA]	ln S [LPA]	J` [FL]	J` [SPA]	J` [LPA]	Bacterial cell numbers [10E05/ml]
296_20	20	8.1406	33.0005	0.158	-66.4633	-51.0557	4.47734	4.70048	4.84419	0.648144	0.784134	0.787165	11.9
296_40	40	8.1243	33.0021	0.122	-66.4633	-51.0557	4.51086	4.68213	4.85981	0.64448	0.795534	0.785457	11.9
296_60	60	8.0777	33.0078	0.123	-66.4633	-51.0557	4.60517	4.66344	4.85981	0.677722	0.807696	0.787905	12.1
296_100	100	8.0737	33.0087	0.152	-66.4633	-51.0557	4.52179	4.75359	4.89784	0.649547	0.843975	0.7545	11.9
297_20	20	10.3461	33.4922	0.248	-61.9227	-47.9412	4.56435	4.63473	4.67283	0.742758	0.782854	0.666142	10.76
297_40	40	9.7624	33.5756	0.212	-61.9227	-47.9412	4.72739	4.78749	4.93447	0.751865	0.791497	0.777285	10.55
297_60	60	8.2321	33.5577	0.043	-61.9227	-47.9412	4.61512	4.7362	4.92725	0.786183	0.771937	0.771442	6.27
297_100	100	6.1671	33.6264	0.015	-61.9227	-47.9412	4.69135	4.70048	4.75359	0.762179	0.816382	0.784431	4.14
298_20	20	11.5468	34.0542	0.291	-58.1635	-45.0943	4.76217	4.95583	5.0689	0.792613	0.76376	0.776742	11.2
298_40	40	11.0191	34.0192	0.208	-58.1635	-45.0943	4.56435	4.8752	4.96284	0.758752	0.776703	0.772204	11.4
298_60	60	9.8878	33.9984	0.15	-58.1635	-45.0943	4.76217	5.02388	4.8828	0.806171	0.843368	0.844815	8.54
298_100	100	4.5381	33.9945	0.039	-58.1635	-45.0943	4.69135	4.82028	4.96981	0.780044	0.824579	0.752946	3.84
298_200	200	2.6401	34.0522	-0.021	-58.1635	-45.0943	4.80402	4.86753	4.82831	0.742758	0.782854	0.666142	2.34
300_20	20	19.4843	35.3147	0.082	-50.5770	-39.7982	5.20949	5.11199	5.15906	0.795496	0.67765	0.730011	7.23
300_40	40	20.4096	35.7692	0.096	-50.5770	-39.7982	5.22575	5.4848	5.15906	0.764711	0.871376	0.741322	6.54
300_60	60	20.1638	35.7227	0.094	-50.5770	-39.7982	5.36129	5.3799	5.35186	0.791976	0.803098	0.818302	4.68
300_100	100	17.9377	35.6648	0.094	-50.5770	-39.7982	5.45959	5.20949	5.34711	0.865079	0.712639	0.82565	3.78
300_200	200	15.6561	35.6315	0.038	-50.5770	-39.7982	5.273	5.30827	5.15329	0.818075	0.760669	0.571824	1.96
302_20	20	22.1354	35.8433	0.045	-42.9650	-34.2385	5.03044	4.99721	4.90527	0.677105	0.689076	0.70763	4.89
302_40	40	22.0009	35.8365	0.039	-42.9650	-34.2385	5.03044	5.07517	4.96284	0.66988	0.635759	0.661131	4.69
302_60	60	19.1143	35.8635	0.081	-42.9650	-34.2385	5.25227	5.20949	5.00395	0.750088	0.702255	0.798925	3.62
302_100	100	16.7723	35.8273	0.124	-42.9650	-34.2385	5.36129	5.27811	5.05625	0.788043	0.80983	0.824531	2.49
302_200	200	15.4926	35.6843	0.038	-42.9650	-34.2385	5.273	5.30827	5.15329	0.851178	0.829223	0.780955	1.82
304_20	20	22.6333	35.7513	0.053	-38.9948	-30.9992	4.90527	4.94164	5.01728	0.70328	0.65024	0.649866	4.75
304_40	40	22.3857	35.6741	0.056	-38.9948	-30.9992	4.99721	5.03044	4.90527	0.66988	0.635759	0.661131	4.52
304_70	70	18.5791	35.9011	0.146	-38.9948	-30.9992	5.31812	5.20949	5.1358	0.750074	0.817297	0.767255	2.51
304_100	100	17.04	35.861	0.167	-38.9948	-30.9992	5.3033	5.26269	5.10595	0.807685	0.705759	0.792088	1.5
304_200	200	15.233	35.5957	0.063	-38.9948	-30.9992	5.16479	4.93447	4.91998	0.843552	0.755441	0.698039	1.14
306_20	20	25.9999	36.7662	0.067	-39.0007	-25.9983	4.85981	4.83628	4.90527	0.662694	0.696741	0.666288	5.17
306_40	40	25.9995	36.7657	0.069	-39.0007	-25.9983	4.92725	4.99043	4.89784	0.676927	0.68084	0.679223	4.99
306_60	60	25.0496	36.7622	0.098	-39.0007	-25.9983	5.15906	5.0689	5.07517	0.682156	0.672921	0.673043	5.07
306_100	100	22.3247	36.8817	0.191	-39.0007	-25.9983	5.14749	5.10595	5.03695	0.691784	0.698913	0.707457	1.93
306_200	200	17.1958	35.8555	0.067	-39.0007	-25.9983	5.09987	4.89784	4.82831	0.795648	0.702154	0.68052	1.06
307_20	20	26.5834	37.0697	0.099	-38.0183	-24.7537	4.82831	4.95583	4.76217	0.710583	0.603328	0.746975	4.85
307_40	40	26.5726	37.0698	0.101	-38.0183	-24.7537	4.99721	4.85981	4.82028	0.695008	0.605844	0.710133	4.52
307_60	60	25.4363	37.2761	0.148	-38.0183	-24.7537	5.15906	5.0689	5.07517	0.659604	0.665119	0.544706	5.37
307_100	100	23.883	37.1826	0.191	-38.0183	-24.7537	5.11799	5.07517	4.97673	0.738368	0.675388	0.656356	1.98
307_200	200	18.8261	36.1394	0.114	-38.0183	-24.7537	5.12396	5.03044	5.0814	0.765217	0.820184	0.768007	1.15
310_20	20	27.377	37.3907	0.069	-33.7298	-18.6455	4.93447	4.85203	4.82831	0.684323	0.666153	0.724011	6.48
310_40	40	27.3656	37.3905	0.069	-33.7298	-18.6455	4.93447	4.96284	4.84419	0.688537	0.706384	0.767087
310_60	60	27.3653	37.3905	0.082	-33.7298	-18.6455	5.11799	5.10595	5.03695	0.687907	0.670804	0.777725	6.33
310_100	100	24.4367	37.2117	0.107	-33.7298	-18.6455	5.0876	5.00395	4.8752	0.767446	0.698968	0.759733	1.93
310_200	200	19.9102	36.369	0.069	-33.7298	-18.6455	5.1299	4.99043	4.91265	0.847431	0.785304	0.769766	1.42
311_20	20	26.8872	37.2398	0.069	-31.8615	-15.5217	4.76217	4.76217	4.84419	0.710842	0.700285	0.792748	5.09
311_40	40	26.7653	37.2286	0.069	-31.8615	-15.5217	4.78749	4.85981	4.8828	0.685268	0.642053	0.770484
311_60	60	26.7423	37.2383	0.069	-31.8615	-15.5217	4.8828	4.89035	4.79579	0.691735	0.626582	0.769814	5.06
311_100	100	24.7379	37.1558	0.087	-31.8615	-15.5217	5.14166	5.0626	5.03695	0.626871	0.669213	0.70069
311_200	200	19.607	36.2963	0.088	-31.8615	-15.5217	5.12396	4.92725	4.96284	0.833366	0.7641	0.79346	1.55
312_20	20	27.2742	37.0136	0.097	-29.7515	-11.8977	4.78749	4.78749	4.84419	0.715171	0.653078	0.772563	5.64
312_60	60	27.1347	37.0682	0.069	-29.7515	-11.8977	4.97673	4.77912	5.0814	0.680759	0.627966	0.783957	5.18
312_100	100	24.4276	37.1049	0.13	-29.7515	-11.8977	5.14166	5.1299	5.0876	0.659552	0.580235	0.698663	2.28
312_200	200	16.4964	35.7506	0.13	-29.7515	-11.8977	5.09987	4.90527	4.86753	0.813046	0.61748	0.814638	1.24
313_20	20	28.0165	36.2853	0.069	-27.9922	-8.2145	4.77912	4.83628	4.82028	0.690947	0.813418	0.787207	6.72
313_60	60	27.8612	36.5561	0.099	-27.9922	-8.2145	4.89784	5.30827	4.91265	0.658631	0.628957	0.738437	7
313_90	90	25.4264	36.9867	0.13	-27.9922	-8.2145	5.11199	4.99721	5.04343	0.683333	0.660614	0.705555	5.34
313_200	200	15.1564	35.5809	0.099	-27.9922	-8.2145	5.273	5.1299	5.24702	0.82104	0.728392	0.813754	1.16
314_20	20	28.0082	35.9697	0.092	-26.6390	-5.0972	4.82028	4.79579	4.96284	0.63463	0.54159	0.691567	8.38
314_60	60	27.9997	35.9739	0.099	-26.6390	-5.0972	5.04343	4.89035	4.84419	0.672332	0.555448	0.685075	8.03
314_95	95	22.8323	36.2681	0.251	-26.6390	-5.0972	5.24702	5.14166	5.0626	0.742918	0.701682	0.78198	3.57
314_200	200	11.3401	35.0866	0.069	-26.6390	-5.0972	5.05625	4.92725	4.72739	0.759796	0.784643	0.699603	1.36
315_20	20	27.8306	35.9767	0.07	-25.3180	-1.4865	4.98361	4.94876	4.99721	0.720168	0.636678	0.700938	7.7
315_40	40	26.6751	36.3967	0.13	-25.3180	-1.4865	5.10595	4.96981	5.02388	0.749199	0.520105	0.686236	8.66
315_65	65	23.4864	36.3183	0.31	-25.3180	-1.4865	5.15329	5.0689	5.03044	0.743175	0.650949	0.774878	5.43
315_100	100	14.8372	35.5089	0.13	-25.3180	-1.4865	5.05625	4.97673	4.98361	0.81408	0.783837	0.664968	2.16
315_200	200	12.4379	35.2037	0.069	-25.3180	-1.4865	4.95583		4.83628	0.756806		0.639273	1.65
317_20	20	26.9168	35.7478	0.099	-23.4817	6.0590	5.17615	4.95583	5.01728	0.726452	0.644122	0.736627	9.49
317_40	40	21.1138	35.9389	0.486	-23.4817	6.0590	5.19296	5.15329	5.14166	0.732867	0.70528	0.79224	6.99
317_60	60	16.8352	35.7134	0.146	-23.4817	6.0590	5.09987	4.80402	5.04986	0.780854	0.48029	0.739619	3.31
317_100	100	16.0261	35.6532	0.08	-23.4817	6.0590	5.09375	4.95583	5.05625	0.757848	0.814311	0.848019	2.83
317_200	200	13.7297	35.3806	0.069	-23.4817	6.0590	5.09987	4.78749		0.749321	0.831468		2.02
318_20	20	25.5311	36.0062	0.088	-22.7722	9.4075	5.0626	5.1985	5.07517	0.725845	0.702935	0.770546	7.38
318_40	40	25.2845	35.9901	0.139	-22.7722	9.4075	5.19296	4.99721	5.11199	0.745652	0.65031	0.754345	10.69
318_50	50	20.094	35.8542	0.541	-22.7722	9.4075	5.16479		5.1358	0.687522		0.744658	6.49
318_100	100	14.3409	35.4633	0.091	-22.7722	9.4075	5.11799	4.93447	5.2575	0.728232	0.805187	0.826397	2.13
318_200	200	12.079	35.1908	0.069	-22.7722	9.4075	5.0876	4.77068	5.1985	0.711749	0.774292	0.775564	1.83
319_20	20	22.8632	35.7762	0.393	-22.1955	12.5898	5.11799	4.98361	5.15906	0.812358	0.656099	0.730938	11
319_40	40	18.0026	35.6703	0.257	-22.1955	12.5898	5.24702	5.14166	5.17615	0.746174	0.797498	0.809162	4.31
319_60	60	16.1684	35.6293	0.184	-22.1955	12.5898	5.33272	5.09987	5.19296	0.781162	0.840181	0.858614	3.53
319_100	100	14.8	35.5119	0.069	-22.1955	12.5898	5.1358	5.04343	5.20401	0.749665	0.818596	0.846193	2.69
319_200	200	12.5921	35.2964	0.069	-22.1955	12.5898	5.14166	4.80402	4.96981	0.746038	0.753476	0.747667	2.05
320_20	20	21.4192	36.2059	0.205	-21.5685	16.9043	4.96284	4.99721	5.15329	0.776213	0.702612	0.707754	6.38
320_40	40	21.3717	36.2138	0.264	-21.5685	16.9043	5.15906	5.07517	5.14749	0.82215	0.688409	0.732919	5.46
320_60	60	20.4834	36.2559	0.226	-21.5685	16.9043	5.3033	5.1358	5.18739	0.81221	0.566131	0.752509	6.46
320_100	100	15.65	35.74	0.104	-21.5685	16.9043		5.0689	5.18178		0.801369	0.876984	3.39
320_200	200	13.76	35.64	0.071	-21.5685	16.9043		4.91265	5.1299		0.750661	0.842743	1.93
321_20	20	20.7737	36.8149	0.169	-21.1700	20.7047	5.26269	5.0876	5.09375	0.767855	0.732911	0.7445	8.68
321_40	40	20.7655	36.8143	0.182	-21.1700	20.7047	5.17048	5.04986	5.0876	0.769321	0.70642	0.766934	8.76
321_60	60	20.7552	36.814	0.187	-21.1700	20.7047	5.20401	5.22036	5.2575	0.779688	0.716111	0.763407	6.88
321_100	100	19.3643	36.7557	0.116	-21.1700	20.7047	5.33272	5.32788	5.1985	0.801903	0.816443	0.809085	3.29
321_200	200	17.0189	36.3069	0.098	-21.1700	20.7047	5.36598	5.15906	5.28827	0.802705	0.753822	0.82395	1.98
322_20	20	19.6505	36.6113	0.099	-19.8675	24.3958	5.0814	4.99721	5.0689	0.781499	0.715782	0.757628	15.98
322_40	40	19.6181	36.6461	0.13	-19.8675	24.3958	5.11199	4.96284	4.94164	0.787685	0.727953	0.734028	14.87
322_60	60	19.6339	36.7825	0.252	-19.8675	24.3958	5.27811	5.23111	5.25227	0.799315	0.809104	0.835005	9.9
322_100	100	18.9727	36.8316	0.13	-19.8675	24.3958	5.32301	5.33272	5.23111	0.817261	0.849449	0.827927	3.68
322_200	200	16.9663	36.3932	0.069	-19.8675	24.3958	5.1985	5.23111	5.09987	0.814519	0.711911	0.741277	2.36
323_20	20	19.8147	36.8864	0.038	-17.3120	26.3482	5.07517	5.07517	5.0626	0.737384	0.731637	0.759649	7.6
323_70	70	18.8055	36.8055	0.191	-17.3120	26.3482	5.18178	5.1985	5.20949	0.796718	0.818712	0.819354	5.75
323_100	100	18.5791	36.817	0.191	-17.3120	26.3482	5.36598	5.33272	5.26786	0.803789	0.820156	0.849251	4.05
323_200	200	17.3808	36.5829	0.013	-17.3120	26.3482	5.34233	5.2832	5.22575	0.834933	0.795054	0.857161	1.96
324_20	20	17.7496	36.6019	0.038	-13.5343	33.3978	5.11799		5.05625	0.748881		0.707823	6.57
324_40	40	17.4828	36.5778	0.082	-13.5343	33.3978	5.11799		5.10595	0.736743		0.718244	6.9
324_60	60	17.4019	36.5714	0.13	-13.5343	33.3978	5.1299		5.14749	0.769333		0.71524	7.05
324_200	200	15.0648	36.1523	0.036	-13.5343	33.3978	5.32788		5.24702	0.851523		0.826155	1.72
326_20	20	17.9629	36.5965	0.06	-12.8973	35.2387	5.14749	5.09375	5.0814	0.729062	0.703932	0.781344	5.57
326_40	40	17.7136	36.5965	0.124	-12.8973	35.2387	5.28827	5.15329	5.22575	0.787285	0.726162	0.759988	4.82
326_55	55	17.5229	36.5745	0.405	-12.8973	35.2387	5.38907	5.27811	5.23644	0.817684	0.667937	0.7833	5.08
326_100	100	16.6938	36.4127	0.111	-12.8973	35.2387	5.40717	5.28827	5.16479	0.845604	0.858415	0.854883	1.96
326_200	200	14.5742	36.0059	0.049	-12.8973	35.2387	5.22036	4.99043	5.09375	0.827091	0.77299	0.78431	1.29
328_20	20	16.3227	36.3022	0.165	-12.6088	38.7450	4.95583	4.84419	5.05625	0.778257	0.810002	0.767813	7.01
328_40	40	16.0821	36.3946	0.614	-12.6088	38.7450	5.10595	4.80402	5.04986	0.745643	0.74225	0.749192	8.97
328_60	60	16.0203	36.388	0.559	-12.6088	38.7450	5.14749	4.99043	5.04343	0.739955	0.783644	0.735638	6.66
328_100	100	15.4726	36.3033	0.069	-12.6088	38.7450	5.32788	5.24702	5.2575	0.809195	0.820319	0.855846	3.04
328_200	200	14.793	36.1697	0.038	-12.6088	38.7450		5.26786	5.17615		0.798947	0.843823	2.08
329_20	20	13.7473	35.7863	0.496	-10.9350	43.0423	4.90527	4.85203	5.15906	0.738205	0.690078	0.781699	9.6
329_40	40	13.6847	35.7866	0.527	-10.9350	43.0423	4.90527	4.81218	5.07517	0.74001	0.70168	0.716295	11.4
329_60	60	12.8448	35.7579	0.322	-10.9350	43.0423	5.04343	5.03695	5.0876	0.75943	0.777551	0.68423	8.91
329_100	100	12.8585	35.8014	0.08	-10.9350	43.0423	5.21494	5.2933	5.24175	0.77511	0.824556	0.802582	2
329_200	200	12.2685	35.7122	0.069	-10.9350	43.0423	5.2933	5.11199	5.25227	0.850586	0.593536	0.860624	1.91
330_20	20	12.582	35.6486	0.45	-8.0905	47.0438	4.81218	4.90527	4.95583	0.682751	0.738379	0.695878	13.5
330_40	40	12.4765	35.6494	0.557	-8.0905	47.0438	4.89784	4.93447	5.09375	0.681734	0.701009	0.698362	10.06
330_60	60	11.9942	35.6758	0.126	-8.0905	47.0438	5.00395	5.1299	5.14749	0.723086	0.743045	0.757776	4.58
330_100	100	11.9942	35.6787	0.087	-8.0905	47.0438	4.96981	5.17048	5.22036	0.711599	0.737009	0.771095	4.39
330_200	200	11.8041	35.6533	0.067	-8.0905	47.0438	5.2575	5.29832	5.2933	0.829264	0.794966	0.85542	3.28
